# Supplementary material for: In vitro susceptibility of Stenotrophomonas maltophilia and other carbapenem non-susceptible Gram-negative rods in the Pacific Northwest to cefiderocol and aztreonam-avibactam
Source: JAC Antimicrob Resist. 2026 Jun 8;8(3):dlag105. doi: 10.1093/jacamr/dlag105 (PMC13245396; doi:10.1093/jacamr/dlag105)
Supplement: dlag105_Supplementary_Data [file dlag105_supplementary_data.xlsx]

## Sheet: TableS1
	Table S1. Organism Distribution	Full study (n)	Bacteremia study (n)
	Acinetobacter baumannii calcoaceticus complex	4	1
	Achromobacter xylosoxidans	7	2
	Burkholderia cepacia complex	2	2
	Burkholderia multivorans	1	0
	Chryseobacterium indologenes	6	1
	Cupriavidus sp.	3	1
	Enterobacter cloacae complex	9	3
	Escherichia coli	10	7
	Elizabethkingia sp.	4	1
	Klebsiella pneumoniae	8	4
	Morganella morganii	1	1
	Lactose non-fermenting GNR	1	0
	Pseudomonas aeruginosa	26	18
	Pseudomonas fluorescens group	2	0
	Pandoraea sp.	6	2
	Proteus mirabilis	1	1
	Ralstonia sp.	2	0
	Roseomonas sp.	2	2
	Serratia marcescens	5	1
	Stenotrophomonas maltophilia	60	8
	Total	162	55
	Carbapenem non-susceptible inclusion criteria included: 1) Intrinsically resistant to meropenem/imipenem (e.g. S. maltophilia) or phenotypically tested non-susceptible to meropenem (applies to 154 isolates), b) imipenem non-susceptible and cefepime non-susceptible (applies to 1 Achromobacter and 1 Pseudomonas), c) ertapenem non-susceptible and positive by the carbapenem inactivation method (appli…

## Sheet: TableS2
Table S2. Cefiderocol non-susceptible isolates
	FDC	AZM	AZM-AVI	C/T	CZA	MVA	FDC	ATM-AVI	C/T	CZA	MVA
Achromobacter	16	>256	>64	>256	>256	32	R	R	R	R	R
Burkholderia multivorans	16	>256	2	4	2	1	R	S	S	S	S
Elizabethkingia sp.	16	>256	>64	4	32	32	R	S	R	R	R
Enterobacter cloacae complex	32	>256	1	128	2	4	R	R	S	S	S
Escherichia coli	8	>256	0.5	>256	>256	8	I	R	R	S	I
Klebsiella pneumoniae	8	>256	1	4	2	1	I	I	S	S	S
Pandoraea sp.	32	>256	>64	0.03	64	64	R	S	R	R	R
Pandoraea sp.	8	>256	>64	>256	>256	>256	I	R	R	R	R
Pandoraea sp.	>32	>256	>64	>256	>256	32	R	R	R	R	R
Pandoraea sp.	>32	>256	>64	>256	>256	>256	R	R	R	R	R
Pandoraea sp.	>32	>256	>64	>256	>256	>256	R	R	R	R	R
Pseudomonas aeruginosa	8	>256	>64	>256	>256	>256	I	R	R	R	R
Pseudomonas aeruginosa	8	8	1	0.5	1	1	I	S	S	S	S
Pseudomonas aeruginosa	>32	>256	32	>256	>256	16	R	R	R	R	R
Pseudomonas fluorescens group	>32	>256	>64	>256	32	8	R	R	R	R	I
Ralstonia sp.	16	>256	>64	64	16	64	R	R	R	R	R
Stenotrophomonas maltophila	2	>256	1	>256	>256	>256	R	S	R	R	R
			Percent susceptible extrapolated				0	0.25	0.25	0.3125	0.25

## Sheet: TableS3
	TableS3. Susceptibility of cefiderocol non-S bacteremia isolates.
		FDC	CZA	C/T	MVA	ATM-AVI	MEM	IPM	CAZ	FEP	TZP	CIP	LVX	CST	GEN	AMK	TOB	SXT	MIN
	Enterobacter cloacae	32	2	128	4	>256	8	8		>16	>64	>2	>4		>8	<=16	>8	>4
	Klebsiella pneumoniae	8	2	4	1	>256	2	1		>16	32	>2	>4	0.5	8		<=4	>4
	Pandoraea sp.	8	>256	>256	>256	>256	>8	4	>16	16	64	>2	4		>8	>32	>8	<=2	<=1
	Pandoraea apista	>32	>256	>256	>256	>256	8		>16	8	32	0.5	1		>8	<=16	8	<=2	<=1
	Pseudomonas aeruginosa	>32	>256	>256	16	>256	8	1	>16	16	8	0.12	<=0.5		<=4	<=16	<=4
	Pseudomonas aeruginosa	8	1 S	0.5	1	8	4	8	16	8	64	>2	>4	1	<=4	<=16	<=4
	Stenotrophomonas maltophila	2	>256	>256	>256	1			>256				31mm					26mm	31mm
	MIC (ug/mL) method by Sensitre, Etest, or agar dilution, unless noted as mm zone size indicating Kirby-Bauer. Interpreations not provided given longidudinal time frame of testing crossing multiple CLSI M100 editions, including breakpoint changes. Blank indicates not performed.
